# Supplementary material for: Amlodipine-Associated Angioedema: An Integrated Pharmacovigilance Assessment Using Disproportionality and Interaction Analysis and Case Reviews
Source: J Clin Med. 2025 Feb 8;14(4):1097. doi: 10.3390/jcm14041097 (PMC11856106; doi:10.3390/jcm14041097)
Supplement: Supplementary file 1 [file jcm-14-01097-s001.zip]

Archive with 1 entries (1 files):
- jcm-3444053-supplementary.pdf
